# Supplementary material for: Analysis of the Respiratory Activity in the Antarctic Yeast Rhodotorula mucilaginosa M94C9 Reveals the Presence of Respiratory Supercomplexes and Alternative Elements
Source: Microorganisms. 2024 Sep 24;12(10):1931. doi: 10.3390/microorganisms12101931 (PMC11509550; doi:10.3390/microorganisms12101931)
Supplement: Supplementary file 1 [file microorganisms-12-01931-s001.zip]

Archive with 2 entries (2 files):
- Abundance of complexes I and V.xlsx
- Bioinformatics.xls
