# Supplementary material for: Analysis of the Respiratory Activity in the Antarctic Yeast Rhodotorula mucilaginosa M94C9 Reveals the Presence of Respiratory Supercomplexes and Alternative Elements
Source: Microorganisms. 2024 Sep 24;12(10):1931. doi: 10.3390/microorganisms12101931 (PMC11509550; doi:10.3390/microorganisms12101931)
Supplement: Supplementary file 1 [file microorganisms-12-01931-s001.zip › Abundance of complexes I and V.xlsx]

## Sheet: Sheet1
ATPasa
1	1			31464.5	28147.6
1	2			32080.6	38153.1
				31707.9	32252.4
2	1	31464.5		26938.2	34568.7
2	2	28147.6		32545.8	34172.1
				dimer	monomer
3	1	32080.6		30947.4	33458.8	64406.2
3	2	38153.1		2278.09	3655.18
				dimer	monomer
4	1	31707.9		48.0504	51.9496
4	2	32252.4		3.53706	5.67519
			t test=	0.114276	dimer vs monomer
5	1	26938.2
5	2	34568.7
6	1	32545.8
6	2	34172.1
1	1
1	2
1	3
2	1
2	2					CI	a	b
2	3					12195.8	5901.59	3283.4
						12349.9	9381.74	2943.88
3	1	12349.9				19288.3	8741.61	2619.02
3	2	9381.74				13554.1	3768.9	3152.81
3	3	2943.88				9534.97	4087.15	3019.69
						CI	a	b
4	1	19288.3				13384.6	6376.2	3003.76	22764.6
4	2	8741.61				3611.98	2592.85	251.134
4	3	2619.02
5	1	13554.1	1	7243.82		CI	a	b
5	2	3768.9	2	3679.54		58.7958	28.0093	13.1949
5	3	3152.81	3	2219.13		15.8667	11.3898	1.10318
6	1	9534.97
6	2	4087.15			t test=	0.00389666	CI vs a
6	3	3019.69
