# Supplementary material for: Analysis of the Respiratory Activity in the Antarctic Yeast Rhodotorula mucilaginosa M94C9 Reveals the Presence of Respiratory Supercomplexes and Alternative Elements
Source: Microorganisms. 2024 Sep 24;12(10):1931. doi: 10.3390/microorganisms12101931 (PMC11509550; doi:10.3390/microorganisms12101931)
Supplement: Supplementary file 1 [file microorganisms-12-01931-s001.zip › Bioinformatics.xls]

## Sheet: Hoja1
Complex I subunits
			Aminoacids		Molecular Mass (Da)
		Accesion number	Precursor	Mature	Precursor	Mature
Mitochondrial encoded
1	NU1M	YP_009443030.1		329		36505.7
2	NU2M	YP_009443015.1		517		55547.4
3	NU3M	YP_009443014.1		159		17882.8
4	NU4M	YP_009443026.1		482		53935.6
5	NU5M	YP_009443037.1		668		72757.8
6	NU6M	YP_009443016.1		223		23732.9
7	NU4LM	YP_009443036.1		87		9464.59
Sum						269827
Central nuclear encoded			Precursor	Mature			DeepLoc	TargetP 2.0	wolf psort
8	NUAM	KAG0660332.1	754	721	81509.2	77956	Mitochondrion	0.932739 CS pos: 33-34. PRR-AD.	pero: 17, cyto: 6.5, cyto_nucl: 4, mito: 3
9	NUBM	KAG0658766.1	522	483	56637.6	52727.1	Mitochondrion	0.998077 CS pos: 38-39. RSY-AQ.	mito: 23, cyto: 3, extr: 1
10	NUCM	KAG0667574.1	448	426	50651.1	48267.2	Mitochondrion	0.983300 CS pos: 22-23. RAL-AT.	mito: 24, cyto: 3
11	NUGM	KAG0665347.1	287	247	32267.5	28049.5	Mitochondrion	0.996977 CS pos: 40-41. ARQ-AQ.	mito: 22, cyto: 5
12	NUHM	KAG0663862.1	251	230	27389.4	25117.8	Mitochondrion	0.815602 CS pos: 21-22. ARK-GS.	mito: 26.5, cyto_mito: 14
13	NUIM	KAG0664451.1	423	400	45650.4	43232.6	Mitochondrion	0.961295 CS pos: 23-24. AAF-SS.	mito: 24, extr: 3
14	NUKM	KAG0653689.1	220	189	23795.4	20473.5	Mitochondrion	0.990345 CS pos: 31-32. ART-AA.	mito: 26.5, cyto_mito: 14
Sum					317901	295824
Accesory nuclear encoded			Precursor	Mature
15	ACPM	KAG0654173.1	154	115	16569.7	12312.7	Mitochondrion	0.999889 CS pos: 39-40. RFY-AA.	mito: 20.5, cyto_mito: 13.333, cyto: 5, cyto_nucl: 3.833, nucl: 1.5
16	NI8M	KAG0658497.1	92	57	10012.5	6241.12	Mitochondrion	0.697978 CS pos: 35-36. IRS-SY.	mito: 26.5, cyto_mito: 14
17	NDUA4	KAG0662947.1	113	94	12678.5	10682.1	Mitochondrion	0.999217 CS pos: 19-20. RRN-AS.	mito: 18, extr: 5, plas: 2, cyto: 1
18	NUFM	KAG0661872.1	159	150	17259.8	16169.4	Mitochondrion	0.914840 CS pos: 9-10. TLL-AA.	mito: 27
19	NB4M	KAG0654786.1	130	130	15362.5	15362.5	Mitochondrion	other	mito: 24, cyto: 2, nucl: 1
20	NUPM	KAG0665382.1	155	155	17836.4	17836.4	Mitochondrion	other	nucl: 14.5, cyto_nucl: 10.5, cyto: 5.5, mito: 4
21	NUEM	KAG0657300.1	380	353	41838.4	39017.2	Mitochondrion	0.633302 CS pos: 27-28. TRS-IS.	mito: 23, extr: 2, cyto_nucl: 1, pero: 1
22	N7BM	KAG0661398.1	139	139	16446.3	16446.3	Mitochondrion	other	mito: 20, cyto: 3, nucl: 2, plas: 1, vacu: 1
23	NIAM	KAG0667613.1	176	158	19066.4	17110.1	Mitochondrion	0.994670 CS pos: 18-19. RAY-AT.	mito: 19, nucl: 2, cyto: 2, extr: 2, pero: 1, E.R.: 1
24	NI2M	KAG0657065.1	110	110	12867.6	12867.6	Mitochondrion	other	mito: 23, cyto: 3, pero: 1
25	NUYM	KAG0658927.1	208	186	23001	20562.2	Mitochondrion	0.985262 CS pos: 22-23. ARA-ST.	mito: 24, cyto: 2, plas: 1
26	NIDM	KAG0660942.1	81	81	9579.91	9579.91	Mitochondrion	other	nucl: 16.5, cyto_nucl: 12, cyto: 6.5, mito: 1, pero: 1, golg: 1, vacu: 1
27	NUJM	KAG0656742.1	182	182	19070.7	19070.7	Mitochondrion	other	mito: 15, cyto: 6, nucl: 2, pero: 2, cysk: 2
28	NUXM	KAG0659285.1	177	177	20180.9	20180.9	Mitochondrion	other	cyto: 11.5, cyto_pero: 9, pero: 5.5, nucl: 3, mito: 2, extr: 2, cysk: 2, plas: 1
29	NUZM	KAG0665213.1	192	192	20802.4	20802.4	Mitochondrion	other	mito: 17, nucl: 9, cyto: 1
30	NI9M	KAG0664269.1	76	64	8893.29	7435.57	Mitochondrion	0.403273 CS pos: 12-13. RTY-SY.	mito: 16.5, cyto_mito: 11.333, cyto_nucl: 5.333, cyto: 5, nucl: 4.5, plas: 1
31	NB6M	KAG0656893.1	126	126	14093.4	14093.4	Mitochondrion	other	mito: 10, cyto: 9, nucl: 4, pero: 4
32	NIPM	KAG0660751.1	128	128	14349.3	14349.3	Mitochondrion	other	mito: 14, nucl: 6, cyto: 6, vacu: 1
33	NUMM	KAG0664050.1	127	127	13724.3	13724.3	Mitochondrion	other	cyto_nucl: 11.5, nucl: 11, cyto: 8, mito: 5, extr: 1, pero: 1, golg: 1
34	14kDa	KAG0658657.1	64	64	7099.01	7099.01	Mitochondrion	other	mito: 14.5, cyto_mito: 9.5, extr: 4, cyto: 3.5, nucl: 3, pero: 2
35	ST1	KAG0659803.1	391	368	43257.7	40663.6	Mitochondrion	0.997600 CS pos: 23-24. ARR-SA.	mito: 23, cyto: 3, nucl: 1
36	NB8M	KAG0661527.1	84	84	9582.87	9582.87	Mitochondrion	other	cyto: 10.5, cyto_nucl: 9, nucl: 6.5, mito: 5, pero: 4, vacu: 1
37	NIMM	KAG0664440.1	94	94	10536.1	10536.1	Mitochondrion	other	plas: 7, mito: 6, cyto: 5, extr: 3, E.R.: 3, pero: 2, nucl: 1
Sum					394109	371726
total Molecular Mass complex I					712010	937376
Complex II subunits
Nuclear coded
1	sdh1	KAG0654570.1	644	614	70336.3	67287.8	Mitochondrion	0.998793 CS pos: 30-31. RSR-VI.	mito: 26, cyto: 1
	fumarate reductase	KAG0660423.1	659				Cytoplasm	other	cyto: 15, cyto_nucl: 9, mito: 5, extr: 3, pero: 1, E.R.: 1, vacu: 1
3	sdh2	KAG0653707.1	251	224	28723.4	25611.8	Mitochondrion	0.947549 CS pos: 27-28. RAL-AT.	mito: 15, nucl: 8, cyto: 4
4	sdh3	KAG0656548.1	172	143	18151.9	15120.3	Mitochondrion	0.983160 CS pos: 29-30. ARA-VS.	mito: 17, extr: 6, plas: 2, cyto: 1, E.R.: 1
5	sdh4	KAG0654311.1	167	140	18069	15170.5	Mitochondrion	0.997493 CS pos: 27-28. RPL-AA.	mito: 22, cyto: 2, extr: 2, E.R.: 1
Total Molecular Mass complex II					135281	123190
Complex III subunits
Mitochondrial coded
1	Cytochrome b	YP_009443023.1		386		43585.6
Sum
Nuclear coded
2	QCR1	KAG0659903.1	477	456	52172.7	49824.8	Mitochondrion	0.998482 CS pos: 21-22. RSL-AT.	mito: 24, nucl: 2, cyto: 1
3	QCR2	KAG0656552.1	451	417	46446.4	43101.6	Mitochondrion	0.999576 CS pos: 34-35. ASF-ST.	mito: 25.5, cyto_mito: 14, cyto: 1.5
4	Cyt1	KAG0658676.1	320	296	35053.5	32193.2	Mitochondrion	0.576224 CS pos: 24-25. SRN-AS.	mito: 27
5	QCR6	KAG0654472.1	167	167	18040.8	18040.8	Mitochondrion	other	nucl: 12, cyto_nucl: 12, cyto: 10, mito: 2, plas: 1, extr: 1, pero: 1
6	QCR7	KAG0655716.1	123	123	14143.1	14143.1	Mitochondrion	other	mito: 21, nucl: 3.5, cyto_nucl: 3.5, cyto: 2.5
7	QCR8	KAG0664974.1	224	224	25348	25348	Mitochondrion	other	nucl: 12, cyto_nucl: 10, cyto: 6, plas: 3, pero: 3, mito: 2, extr: 1
8	QCR9	KAG0665803.1	60	60	6833.7	6833.7	Mitochondrion	other	extr: 24, cyto: 1, E.R.: 1
9	QCR10	KAG0659199.1	98	98	10646.7	10646.7	Mitochondrion	other	mito: 17, extr: 5, cyto: 2, nucl: 1, plas: 1, E.R.: 1
10	RIP1	KAG0655757.1	309	282	33069.4	30322.2	Mitochondrion	0.708065 CS pos: 27-28. RAL-NL.	mito: 22, cyto: 3, extr: 2
Sum					241754	230454
total Molecular Mass complex III					241754	274040
Complex IV subunits
Mitochondrial coded
1	Cox1	YP_009443017.1		503		55134.8
2	Cox2	YP_009443031.1		236		26581.9
3	Cox3	YP_009443027.1		268		29721.5
Sum						111438
Nuclear coded
4	Cox4	KAG0655993.1	170		18847.7	18847.7	Cytoplasm	other	cyto: 13, extr: 7, mito: 3, pero: 2, E.R.: 2
5	Cox5A	KAG0654036.1	161	140	17412.7	15103.9	Mitochondrion	CS pos: 21-22. ARN-AS.	mito: 22.5, cyto_mito: 12, nucl: 1, extr: 1, pero: 1, E.R.: 1
6	Cox6	KAG0666329.1	178	149	20037.6	17019	Mitochondrion	CS pos: 29-30. VRF-AH.	mito: 22, cyto: 4, pero: 1
7	Cox12	KAG0659983.1	106	106	12196.6	12196.6	Mitochondrion	other	nucl: 16, cyto_nucl: 11.5, cyto: 5, pero: 3, mito: 1, extr: 1, cysk: 1
8	Cox13	KAG0660339.1	163	145	17605.8	15599.4	Mitochondrion	CS pos: 18-19. RLF-AT.	mito: 24, cyto: 1, extr: 1, pero: 1
9	Cox7	KAG0656453.1	64	48	7371.72	5443.44	Mitochondrion	CS pos: 16-17. QRQ-AQ.	mito: 15.5, cyto_mito: 11, cyto: 5.5, nucl: 3, plas: 1, pero: 1, vacu: 1
10	Cox8	KAG0665223.1	77	51	8685.03	5688.45	Mitochondrion	CS pos: 26-27. RRH-YH.	mito: 16, extr: 7, E.R.: 2, cyto: 1, pero: 1
11	Cox9	KAG0667138.1	62	62	6978.96	6978.96		other
Sum					109136	96877.4
Total Molecular Mass complex IV					109136	208316
Complex V subunits
Mitochondrial coded				aa
1	subunit a	YP_009443013.1		253	27642.9	27642.9	27642.9
2	subunit 8	YP_009443021.1		48	5681.95	5681.95	5681.95
3	subunit c	YP_009443033.1		73	7455.89	7455.89	74558.9	10X
Sum					122796	107884	107884
Nuclear coded
4	subunit b	KAG0663560.1	231	207	25247.9	22599.7	Mitochondrion	0.999467 CS pos: 24-25. VRF-QS.	mito: 20, cyto_nucl: 4.5, nucl: 4, cyto: 3
5	subunit o	KAG0653681.1	188	188	20009.8	20009.8	Cytoplasm	other	cyto: 16.5, cyto_mito: 13.666, cyto_nucl: 9.833, mito: 9.5
6	alpha	KAG0654243.1	459	435	49173.4	46579.3	Mitochondrion	0.999265 CS pos: 24-25. RSY-AT.	mito: 25, cyto: 2
7	beta	KAG0659519.1	585	554	62561.2	59197.2	Mitochondrion	0.948387 CS pos: 31-32. RTL-AT.	mito: 25, cyto: 2
8	gamma	KAG0659688.1	301	277	32136.6	29714.8	Mitochondrion	0.996137 CS pos: 24-25. RSF-SS.	mito: 23.5, cyto_mito: 14, cyto: 3.5
9	delta	KAG0661313.1	163	141	17143.4	14722.4	Mitochondrion	0.999155 CS pos: 22-23. RGY-AE.	mito: 25, cyto: 1.5, cyto_nucl: 1.5
10	epsilon	KAG0655028.1	63	46	7217.2	5234.87	Cytoplasm	0.966994 CS pos: 17-18. AAR-AT.	mito: 23.5, cyto_mito: 12.5, nucl: 2, vacu: 1
11	subunit d	KAG0661383.1	168	132	18294.8	14523.4	Mitochondrion	0.557346 CS pos: 36-37. ARA-AN.	mito: 13, cyto_mito: 10.999, mito_nucl: 9.999, cyto_nucl: 7.666, cyto: 7.5, nucl: 5.5
12	subunit f	KAG0657606.1	95	95	10218	10218	Mitochondrion	other	mito: 22.5, cyto_mito: 13.333, cyto: 3, cyto_nucl: 2.333, extr: 1
13	subunit j	KAG0655598.1	63	63	7163.61	7163.61	Mitochondrion	other	mito: 20, nucl: 3.5, cyto_nucl: 2.5, plas: 1, pero: 1, vacu: 1
14	subunit g	KAG0667497.1	205	183	22786.7	20375.9	Mitochondrion	0.964937 CS pos: 22-23. PRF-AS.	mito: 23, nucl: 1, cyto: 1, plas: 1, pero: 1
15	subunit h	KAG0666314.1	342	276	36877.5	29639.1	Mitochondrion	0.845448 CS pos: 66-67. SCS-SL.	mito: 24, cyto: 2.5, cyto_nucl: 2
16	INH1	KAG0666315.1	101	72	10940.4	7912.77	Mitochondrion	0.999804 CS pos: 29-30. VRV-SS.	mito: 25, nucl: 2
sum					319770	287891
total Molecular Mass complex IV					666035	607328
Alternative oxidase		KAG0654415.1	409	380	46298	43183.2	Mitochondrion	0.999804 CS pos: 29-30. VRV-SS.	mito: 24.5, cyto_mito: 14, cyto: 2.5
Glycerol 3P dehydrogenases
Glycerol 3P DH	NAD	KAG0667247.1	346	316	38048.7	34888	Cytoplasm	0.984779 CS pos: 30-31. RNF-TS.	pero: 14, cyto: 8, mito: 2, nucl: 1, plas: 1, E.R.: 1
	NAD	KAG0653374.1	487	487	52483.7	52483.7	Cytoplasm	other	mito: 14, cyto: 8, cyto_nucl: 7, nucl: 4, pero: 1
Glycerol 3P DH	mitochondrial	KAG0655011.1	875	875	96380.5	96380.5	Mitochondrion	other	mito: 19.5, cyto_mito: 12.5, cyto: 4.5, extr: 2, nucl: 1
L-lactate-cytb2 dehydrogenases
L-lactato DH (cyt b2)		KAG0666159.1	459	459			Cytoplasm|Peroxisome	other	cyto: 9, cysk: 7, pero: 6, nucl: 4, mito: 1
putative L-lactate dehydrogenase (cytochrome b2)		KAG0662518.1	507	507			Cytoplasm|Peroxisome	other	pero: 16, cyto: 7.5, cyto_nucl: 4.5, mito: 2, plas: 1
putative L-lactate dehydrogenase (cytochrome b2)		KAG0667662.1	557	528	60742.4	57410.4	Mitochondrion	0.898969 CS pos: 29-30. PPF-GS.	mito: 26, cyto: 1
NADH dehydrogenases
		KAG0665032.1	595	567	65332.8	62279	Mitochondrion	0.636369 CS pos: 28-29. RRL-QN.	pero: 15, cyto: 8, cyto_nucl: 5.5, mito: 3
		KAG0656515.1	482	447	53766.4	49796.8	Mitochondrion	0.877273 CS pos: 35-36. LRR-DK.	mito: 21, cyto: 4, nucl: 1, pero: 1
		KAG0656514.1	463	463	51402.2	51402.2	Mitochondrion|Endoplasmic reticulum	other	pero: 18, cyto: 3, mito: 2, plas: 2, nucl: 1, E.R.: 1
		KAG0663112.1	659	659	74099.1	74099.1	Mitochondrion	other	pero: 13, E.R.: 4, cyto: 3.5, mito: 3, plas: 3, cyto_nucl: 2.5
		KAG0663538.1	390	390	41752.7	41752.7	Endoplasmic reticulum	other	extr: 21, cyto: 4, plas: 2
